# Supplementary material for: Stable Jumping Control Based on Deep Reinforcement Learning for a Locust-Inspired Robot
Source: Biomimetics (Basel). 2024 Sep 11;9(9):548. doi: 10.3390/biomimetics9090548 (PMC11430585; doi:10.3390/biomimetics9090548)
Supplement: Supplementary file 1 [file biomimetics-09-00548-s001.zip]

Archive with 1 entries (1 files):
- biomimetics-3153102-supplementary.mp4
